# Supplementary material for: PVT1 is a stress-responsive lncRNA that drives ovarian cancer metastasis and chemoresistance
Source: Life Sci Alliance. 2022 Jul 12;5(11):e202201370. doi: 10.26508/lsa.202201370 (PMC9275596; doi:10.26508/lsa.202201370)
Supplement: Supplementary file 1 [file LSA-2022-01370_SdataF2.xlsx]

## Sheet: Figure 2
		P211			OVCAR-3			OVCAR-420			OVCAR 5			OVCAR 433			SK-OV-3			HEYA-8			IOSE-80
		Mean	SEM	N	Mean	SEM	N	Mean	SEM	N	Mean	SEM	N	Mean	SEM	N	Mean	SEM	N	Mean	SEM	N	Mean	SEM	N
2A	PVT1 1-2	1	0.0816871	2	1.76541	0.230626	2	2.69758	0.479293	2	1.66056	0.123034	2	1.25759	0.214364	2	16.4498	2.0259	2	2.54324	0.372258	2	4.64818	0.408914	2
	PVT1 2-3	1	0.146818	2	0.281265	0.048163	2	0.953078	0.163848	2	2.43964	0.217788	2	1.84634	0.570178	2	6.35694	0.849281	2	0.249423	0.0548126	2	0.675955	0.219358	2
	PVT1 5-6	1	0.0624712	2	0.284533	0.0511934	2	2.35381	0.156907	2	8.33973	0.746648	2	4.97605	0.130554	2	6.90034	1.09511	2	0.332555	0.0633128	2	1.54399	1.66082	2
2B		PVT1 exon 1-2			PVT1 exon 2-3			PVT1 exon 6-7
		Mean	SEM	N	Mean	SEM	N	Mean	SEM	N
	Normoxia	1	0.055871	3	1	0.072242	2	1	0.036322	3
	Hypoxia	2.51403	0.972003	3	2.75426	1.66788	2	4.89056	0.648963	3
		PVT1 exon 1-2			PVT1 exon 2-3			PVT1 exon 6-7
		Mean	SEM	N	Mean	SEM	N	Mean	SEM	N			2D		PVT1 exon 1-2			PVT1 exon 2-3			PVT1 exon 6-7
2C	D0	1	0.098241	2	1	0.05454	2	1	0.078563	2					Mean	SEM	N	Mean	SEM	N	Mean	SEM	N
	2D-6h	1.52098	0.09938	2	1.01748	0.103592	2	0.843816	0.052619	2				Low density	1	0.028218	6	1	0.039423	6	1	0.0496	6
	2D-24h	1.48281	0.149216	2	0.928731	0.072655	2	1.02574	0.051857	2				High density	0.344814	0.075061	6	0.426975	0.116748	6	0.447448	0.104524	6
	2D-48h	1.61702	0.159992	2	0.950439	0.140885	2	1.15003	0.061668	2
	2D-72h	1.55653	0.228148	2	1.23399	0.129573	2	1.51292	0.122657	2
	3D-6h	0.983957	0.073067	2	0.766664	0.121049	2	0.76755	0.024328	2			2E		PVT1 exon 2-3						PVT1 exon 2-3
	3D-24h	1.26868	0.140364	2	0.728668	0.075977	2	1.01866	0.121087	2					Mean	SEM	N		2F		Mean	SEM	N
	3D-48h	1.14208	0.140125	2	0.761368	0.081116	2	0.905425	0.108535	2				Low density	1	0.100258	3			Low density	1	0.034348	3
	3D-72h	1.46341	0.110985	2	1.19582	0.036948	2	1.22547	0.198889	2				High density	0.489333	0.098426	3			High density	0.521634	0.075275	3
2G		PVT1 exon 1-2			PVT1 exon 2-3			PVT1 exon 6-7					2H		PVT1 exon 1-2			PVT1 exon 2-3			PVT1 exon 6-7
		Mean	SEM	N	Mean	SEM	N	Mean	SEM	N					Mean	SEM	N	Mean	SEM	N	Mean	SEM	N
	Low density	1	0.043759	2	1.00928	0.042285	2	1	0.055659	2				Low density	1	0.025318	2	1.00928	0.045752	2	1	0.085441	2
	High density	0.544624	0.075019	2	0.51955	0.034039	2	0.688725	0.036136	2				High density	0.717309	0.204175	2	0.434773	0.044869	2	0.293073	0.101718	2
