# Supplementary material for: PVT1 is a stress-responsive lncRNA that drives ovarian cancer metastasis and chemoresistance
Source: Life Sci Alliance. 2022 Jul 12;5(11):e202201370. doi: 10.26508/lsa.202201370 (PMC9275596; doi:10.26508/lsa.202201370)
Supplement: Supplementary file 2 [file LSA-2022-01370_SdataFS2.xlsx]

## Sheet: Sup fig 2
Sup 2B		PVT1 exon 1-2			PVT1 exon 2-3			PVT1 exon 6-7
		Mean	SEM	N	Mean	SEM	N	Mean	SEM	N
	Low density	1	0.051494	3	0.994528	0.038423	3	1.00309	0.03687	3
	High density	0.746931	0.120406	3	0.269534	0.166437	3	0.840896	0.076048	3
Sup 2C		ZEB1			SNAIL1					ZEB1			SNAIL1
		Mean	SEM	N	Mean	SEM	N			Mean	SEM	N	Mean	SEM	N
	Vehicle	0.964821	0.03004	1	1.00231	0.039002	1		Vehicle	1	0.03004	1	0.971532	0.039002	1
	TGF-beta	5.19936	0.397829	1	6.26219	0.063179	1		TGF-beta	2.67586	0.412377	1	1.70921	0.335378	1
Sup 2D		PVT1 exon 1-2			PVT1 exon 6-7								Sup 2E		PVT1 exon 1-2			PVT1 exon 6-7
		Mean	SEM	N	Mean	SEM	N								Mean	SEM	N	Mean	SEM	N
	Low density	1	0.017214	2	1	0.048759	2							Low density	1	0.058076	2	1	0.040227	2
	High density	0.255253	0.052384	2	0.435275	0.051112	2							High density	0.328736	0.033503	2	0.293209	0.079501	2
													Sup 2G
Sup 2F		PVT1 exon 2-3											siCtrl	siPvt1
		Mean	SEM	N									56	8
	siCtrl	0.989276	0.032322	3									67	6
	siPvt1	0.257623	0.024838	3									68	7
