# Supplementary material for: PVT1 is a stress-responsive lncRNA that drives ovarian cancer metastasis and chemoresistance
Source: Life Sci Alliance. 2022 Jul 12;5(11):e202201370. doi: 10.26508/lsa.202201370 (PMC9275596; doi:10.26508/lsa.202201370)
Supplement: Supplementary file 3 [file LSA-2022-01370_SdataF3.xlsx]

## Sheet: Figure 3
	3B					3C		CYR61			CTGF
	Low density	High density						Mean	SEM	N	Mean	SEM	N
	0.47	1.01432					Low density	1	0.000934	3	1	0.000408	3
	0.53	0.9876					High density	0.12677	0.041827	3	0.215004	0.162197	3
	0.39	0.992932
	0.37
	0.42
3D		PVT1 Exon 1-2			PVT1 Exon 2-3			PVT1 Exon 6-7						3E		CYR61			CTGF
		Mean	SEM	N	Mean	SEM	N	Mean	SEM	N						Mean	SEM	N	Mean	SEM	N
	0.5 kPa	0.249231	0.057663	3	0.191961	0.066728	3	0.291408	0.050297	3					0.5 kPa	0.443396	0.115828	2	0.986233	0.053336	2
	8 kPa	0.429944	0.107479	3	0.293887	0.15274	3	0.423047	0.067669	3					8 kPa	0.587774	0.017319	2	0.968171	0.052355	2
	GPa	1	0.035292	3	1	0.035492	3	1	0.043424	3					GPa	1.0037	0.01125	2	1.00835	0.053336	2
3F		PVT1 Exon 1-2			PVT1 Exon 2-3			PVT1 Exon 6-7						3G		CYR61			CTGF
		Mean	SEM	N	Mean	SEM	N	Mean	SEM	N						Mean	SEM	N	Mean	SEM	N
	Full serum	1	0.027894	2	1	0.034943	2	1	0.072293	2					Full serum	1	0.037644	2	1	0.050284	2
	Serum starvation	0.649169	0.059862	2	0.619138	0.038108	2	0.711203	0.067833	2					Serum starvation	0.363997	0.043742	2	0.399149	0.036708	2
3H		PVT1 Exon 1-2			PVT1 Exon 2-3			PVT1 Exon 6-7			YAP1
		Mean	SEM	N	Mean	SEM	N	Mean	SEM	N	Mean	SEM	N
	Ctrl vector	1.0324	0.069786	2	1.01724	0.079423	2	1.02337	0.0687	2	1.0229	0.092661	2
	shRNA YAP1	0.499711	0.045641	2	0.510801	0.274904	2	0.510801	0.410405	2	0.528814	0.1061	2
3I		PVT1 Exon 1-2			PVT1 Exon 2-3			PVT1 Exon 6-7
		Mean	SEM	N	Mean	SEM	N	Mean	SEM	N
	DMSO	1	0.031265	3	1	0.050073	3	1.00318	0.04252	3
	Verteporfin 5 µM	0.462581	0.04891	3	0.263036	0.117579	3	0.70629	0.033971	3
