# Supplementary material for: PVT1 is a stress-responsive lncRNA that drives ovarian cancer metastasis and chemoresistance
Source: Life Sci Alliance. 2022 Jul 12;5(11):e202201370. doi: 10.26508/lsa.202201370 (PMC9275596; doi:10.26508/lsa.202201370)
Supplement: Supplementary file 4 [file LSA-2022-01370_SdataF4.xlsx]

## Sheet: Figure 4
Figure 4A													Figure 4B
	shRNA ctrl vector			shRNA PVT1									shRNA ctrl vector			shRNA pvt1
PVT1 Exon 1-2	1	0.06126	3	0.29819	0.01509	3						pvt1 Exon 2-3	1	0.076718	2	0.572362	0.020586	2
PVT1 Exon 2-3	1	0.08225	3	0.33115	0.01506	3
PVT1 Exon 6-7	1	0.06189	3	0.40906	0.0141	3
Figure 4C										Figure 4D											Figure 4E
	shCtrl			shPVT1 (exon 2-7)					shRNA ctrl vector			shRNA PVT1						shRNA ctrl vector						shRNA PVT1 (exon 2+8)
	0.771167	0.066671	12	0.329909	0.037295	12			2191	2679	2695	1452	1084	1141				60	78	68	50	69	54	39	53	43	42	58	32
Figure 4F													Figure 4G
	shRNA ctrl vector	shRNA pvt1											shRNA ctrl vector	shRNA pvt1
	0.888	0.471											275.5	77
	0.738	0.312											245.833	36.3333
	0.987	0.438											141.5	38.1667
	0.939	0.42
	0.798	0.435
	0.912	0.405
		Figure 4H
	pcDNA 3.1 Ctrl			Overexpression PVT1
PVT1 Exon 1-2	1	0.06375	3	1.4211	0.18097	3
PVT1 Exon 2-3	1	0.0399	3	7.4981	0.31762	3
PVT1 Exon 6-7	1	0.03259	3	7.20181	0.2773	3
	Figure 4J i								Figure 4J ii										Figure 4J iii
	Ctrl vector	Overexpression PVT1						Ctrl vector			Overexpression PVT1					Ctrl vector						Overexpression PVT1
	0.2704	0.7034						160	329	321	1646	1257	1411			45	34	39	39	40	37	125	130	105	100	102	95
	0.2454	0.6444
	0.3064	0.7004
	0.2784	0.6344
	0.2684	0.7424
	0.2934	0.6414
	0.2984	0.8614
	0.3244	0.8304
	0.3094	0.8474
	0.3444	0.7294
	0.3334	0.5994
		0.7354
