# Supplementary material for: PVT1 is a stress-responsive lncRNA that drives ovarian cancer metastasis and chemoresistance
Source: Life Sci Alliance. 2022 Jul 12;5(11):e202201370. doi: 10.26508/lsa.202201370 (PMC9275596; doi:10.26508/lsa.202201370)
Supplement: Supplementary file 5 [file LSA-2022-01370_SdataF5.xlsx]

## Sheet: Figure 5
	Figure 5A i						Figure 5A iv
	Sh cont	Sh PVT1					shctrl	shPvt1
	9.5113e-05	4.22702e-05					250	50
	0.00010775	3.8096e-05					100	10
	0.00010265						50	10
							100	10
							150	100
							50	10
	Figure B iii						Figure 5 iv				Figure 5 v
	shctrl	shPvt1					shctrl	shPvt1			shctrl	shPvt1
	1.85	0.137					6.5	0			32.2581	1.72414
	0.581	0.173					10.5	0			45.1613	1.6129
	0.455	0.2326					4	0.01			19.0476	-1.6129
	0.455	0.0106					7	0			29.6875	4.83871
	1.55	0.0906					6	0			35.4839	-1.63934
		0.026						0.01				4.7619
