# Supplementary material for: PVT1 is a stress-responsive lncRNA that drives ovarian cancer metastasis and chemoresistance
Source: Life Sci Alliance. 2022 Jul 12;5(11):e202201370. doi: 10.26508/lsa.202201370 (PMC9275596; doi:10.26508/lsa.202201370)
Supplement: Supplementary file 6 [file LSA-2022-01370_SdataF6.xlsx]

## Sheet: Figure 6
				Figure 6E														Figure 6F
	AKR1C1			AKR1C2			AKR1B10								AKR1C1			AKR1C2			AKR1B10
	Mean	SEM	N	Mean	SEM	N	Mean	SEM	N						Mean	SEM	N	Mean	SEM	N	Mean	SEM	N
Ctrl vector	1.00829	0.068197	3	1.01329	0.059074	3	0.934883	0.076153	3					Ctrl vector	0.994815	0.034189	2	0.992519	0.029325	2	1.00486	0.060516	2
siPVT1	0.050048	0.002756	3	0.078594	0.005788	3	0.049055	0.007082	3					Overexpression PVT1	5.52446	0.441768	2	10.8842	0.759737	2	4.53939	0.302126	2
						Figure 6G																											Figure 6H
	Si control												Si PVT1																	Sh control						Sh PVT1
1.25	0.12	0.104	0.107	0.107	0.121	0.106	0.173	0.13	0.136	0.148	0.144	0.157	0.101	0.082	0.082	0.081	0.082	0.082	0.134	0.113	0.108	0.104	0.108	0.109					5	0	0	0	0	0	0	0	0	0	0	0.01	0
0.625	0.457	0.452	0.453	0.46	0.45	0.479	0.523	0.52	0.512	0.458	0.495	0.499	0.154	0.139	0.125	0.133	0.109	0.13	0.213	0.194	0.196	0.174	0.186	0.192					2.5	0	0.01	0.03	0.01	0.01	0.01	0	0	0	0	0	0
0.3125	0.654	0.406	0.543	0.487	0.433	0.624	1.069	0.907	0.941	0.897	0.799	0.721	0.308	0.202	0.241	0.284	0.241	0.295	0.343	0.352	0.362	0.322	0.339	0.315					1.25	0.14	0.13	0.14	0.11	0.11	0.09	0	0	0	0	0	0
0.15625	1.006	1.113	1.07	0.752	0.818	1.001	1.354	1.19	1.132	1.122	1.049	1.122	0.452	0.391	0.413	0.412	0.372	0.425	0.609	0.598	0.589	0.554	0.454	0.498					0.625	0.65	0.47	0.53	0.71	0.62	0.56	0.06	0.06	0.07	0.09	0.09	0.06
0.078125	1.466	1.45	1.56	1.48	1.423	1.537	1.454	1.47	1.454	1.447	1.319	1.448	0.568	0.495	0.517	0.603	0.563	0.586	0.675	0.658	0.734	0.614	0.603	0.6					0.3125	0.79	0.94	1.01	1.06	0.97	0.85	0.12	0.09	0.12	0.12	0.11	0.15
0.039063	1.923	1.72	1.542	1.677	1.693	1.913	1.595	1.647	1.591	1.608	1.608	1.628	0.693	0.719	0.636	0.666	0.707	0.685	0.86	0.764	0.815	0.771	0.744	0.81					0.15625	0.89	0.92	1.07	0.92	0.89	0.84	0.12	0.13	0.14	0.16	0.16	0.17
0.019531	2.267	2.264	2.182	2.191	2.184	2.499	1.878	1.724	1.792	2.197	1.887	2.005	0.849	0.91	0.853	0.95	0.892	0.945	0.949	0.939	0.864	0.907	0.967	0.918					0.078125	1.06	1.11	1.13	1.11	1.02	1.26	0.2	0.15	0.21	0.18	0.15	0.21
0.009766	2.624	2.605	2.634	2.677	2.624	2.898	2.373	2.145	2.126	2.233	2.221	2.462	0.928	1.155	1.032	1.103	1.148	1.183	1.072	0.974	0.984	0.932	0.99	1.058					0.039063	1.51	1.69	1.63	1.28	1.41	1.72	0.27	0.29	0.32	0.43	0.32	0.3
0.0001	3.003	2.967	2.951	2.918	2.931	3.02	2.37	2.388	2.477	2.481	2.557	2.553	1.528	1.482	1.532	1.501	1.401	1.4805	1.235	1.257	1.241	1.254	1.385	1.274					0.0001	2.92	3.08	3.64	2.94	3.25	2.86	1.61	1.48	1.63	1.51	1.81	1.28
