# Supplementary material for: PVT1 is a stress-responsive lncRNA that drives ovarian cancer metastasis and chemoresistance
Source: Life Sci Alliance. 2022 Jul 12;5(11):e202201370. doi: 10.26508/lsa.202201370 (PMC9275596; doi:10.26508/lsa.202201370)
Supplement: Supplementary file 7 [file LSA-2022-01370_SdatasFS3.xlsx]

## Sheet: Sup fig 3
Sup 3B		PVT1 exon 1-2			PVT1 exon 2-3			PVT1 exon 6-7
		Mean	SEM	N	Mean	SEM	N	Mean	SEM	N
	sicon	1	0.029535	3	1	0.020449	3	1	0.101819	3
	siPVT1	0.274206	0.029784	3	0.33371	0.043699	3	0.20829	0.013889	3
